# Supplementary material for: Can floral nectars reduce transmission of Leishmania?
Source: PLoS Negl Trop Dis. 2022 May 12;16(5):e0010373. doi: 10.1371/journal.pntd.0010373 (PMC9098005; doi:10.1371/journal.pntd.0010373)
Supplement: S1 Data — (ZIP) [file pntd.0010373.s002.zip]

Archive with 3 entries (3 files):
- Leishmania_ic50_data_v1_selected.xlsx
- nectar.pollen.flavonoids.xlsx
- S1_data_references_v0.docx
