# Supplementary material for: Can floral nectars reduce transmission of Leishmania?
Source: PLoS Negl Trop Dis. 2022 May 12;16(5):e0010373. doi: 10.1371/journal.pntd.0010373 (PMC9098005; doi:10.1371/journal.pntd.0010373)
Supplement: S1 Data — (ZIP) [file pntd.0010373.s002.zip › Leishmania_ic50_data_v1_selected.xlsx]

## Sheet: Sheet 1
Compound	Species	Stage.name	Stage	IC50_ug_ml	Assay	Duration_h	Reference	Notes
Apigenin	Leishmania amazonensis	Promastigote	P	6.4	Cell counts	24	Fonseca-Silva 2015
Apigenin	Leishmania mexicana	Promastigote	P	6.6	Resazurin fluorescence	72	Alotaibi et al 2021
Apigenin	Leishmania donovani	Promastigote	P	6.1	MTT absorbance	72	Antwi 2019 Plos NTD
Chlorogenic acid	Leishmania amazonensis	Promastigote	P	0.2	MTT absorbance	72	Montrieux and monzote 2014
Chlorogenic acid	Leishmania amazonensis	Intracellular amastigote	IA	1.9	Cell counts	48	Montrieux and monzote 2014
Chlorogenic acid	Leishmania donovani	Promastigote	P	19.100000000000001	MTT absorbance	72	Antwi 2019 Plos NTD
Kaempferol	Leishmania donovani	Axenic amastigote	AA	2.9	Resazurin fluorescence	72	Tasdemir et al 2006
Kaempferol	Leishmania donovani	Intracellular amastigote	IA	7.15	Cell counts	72	Halder et al 2017 RSC
Kaempferol	Leishmania peruviana	Promastigote	P	20.399999999999999	Cell counts	72	Marin, Sanchez-Moreno et al 2009 J Nat Prod
Kaempferol	Leishmania braziliensis	Promastigote	P	15.3	Cell counts	72	Marin, Sanchez-Moreno et al 2009 J Nat Prod
Luteolin	Leishmania donovani	Promastigote	P	3.6	Cell counts	24	Mittra et al 2000
Luteolin	Leishmania donovani	Intracellular amastigote	IA	3.6	Cell counts	24	Mittra et al 2000
Luteolin	Leishmania donovani	Axenic amastigote	AA	0.7	Resazurin fluorescence	72	Tasdemir et al 2006
Quercetin	Leishmania amazonensis	Promastigote	P	9.4	Cell counts	48	Fonseca-Silva 2011
Quercetin	Leishmania amazonensis	Promastigote	P	0.2	MTT absorbance	72	Montrieux and monzote 2014
Quercetin	Leishmania amazonensis	Intracellular amastigote	IA	1.3	Cell counts	48	Montrieux and monzote 2014
Quercetin	Leishmania amazonensis	Intracellular amastigote	IA	1	Cell counts	72	Fonseca-Silva 2013
Quercetin	Leishmania donovani	Promastigote	P	13.7	Cell counts	24	Mittra et al 2000
Quercetin	Leishmania donovani	Axenic amastigote	AA	1	Resazurin fluorescence	72	Tasdemir et al 2006
Quercetin	Leishmania peruviana	Promastigote	P	16.100000000000001	Cell counts	72	Marin, Sanchez-Moreno et al 2009 J Nat Prod
Quercetin	Leishmania braziliensis	Promastigote	P	20.7	Cell counts	72	Marin, Sanchez-Moreno et al 2009 J Nat Prod
Rosmarinic acid	Leishmania amazonensis	Promastigote	P	0.2	MTT absorbance	72	Montrieux and monzote 2014
Rosmarinic acid	Leishmania amazonensis	Intracellular amastigote	IA	1.7	Cell counts	48	Montrieux and monzote 2014
Rosmarinic acid	Leishmania donovani	Promastigote	P	5.9	MTT absorbance	72	Antwi 2019 Plos NTD
Thymol	Leishmania amazonensis	Promastigote	P	26.8	Resazurin fluorescence	24	Silva et al Molecules 2017
Thymol	Leishmania infantum	Promastigote	P	12.85	Bioluminescence	24	de Morais et al 2014
Thymol	Leishmania infantum	Intracellular amastigote	IA	23.93	ELISA	48	de Morais et al 2014
Thymol	Leishmania chagasi	Promastigote	P	9.8000000000000007	MTT absorbance	72	de Melo 2013 Acta Tropica
Thymol	Leishmania chagasi	Promastigote	P	9.8000000000000007	MTT absorbance	72	Farias-Junior 2012 Biol. Res.
Thymol	Leishmania infantum	Promastigote	P	7.2	MTT absorbance	24	Youssefi et al 2019
Thymol	Leishmania amazonensis	Promastigote	P	19.5	Cell counts	48	de Medeiros et al 2011
Thymol	Leishmania chagasi	Promastigote	P	65.2	Cell counts	72	Escobar et al 2010
