# Supplementary material for: Can floral nectars reduce transmission of Leishmania?
Source: PLoS Negl Trop Dis. 2022 May 12;16(5):e0010373. doi: 10.1371/journal.pntd.0010373 (PMC9098005; doi:10.1371/journal.pntd.0010373)
Supplement: S1 Data — (ZIP) [file pntd.0010373.s002.zip › nectar.pollen.flavonoids.xlsx]

## Sheet: CONCENTRATIONS
Type

## Sheet: METADATA
Variable
